# Supplementary material for: Identification and evolution of nuclear receptors in Platyhelminths
Source: PLoS One. 2021 Aug 13;16(8):e0250750. doi: 10.1371/journal.pone.0250750 (PMC8363021; doi:10.1371/journal.pone.0250750)
Supplement: S5 File — (XLSX) [file pone.0250750.s031.xlsx]

## Sheet: ML NRs
S5 File. Comparision of Macrostomum lignano NRs identified in Cheng, Y., et al 2021* and this study
Cheng, Y., et al 2021			This study	Note
Subfamily	Accession No.	DBD sequence
NR0A (knr, etc)	PAA66292.1	CAVCEDRATGLHYGVMTCEGCKGFFKRTVQNRRIYECGFGQGCDVQLQRRNNCQFCRFRKCLDTGM	MLNR6
	PAA66289.1	Same as PAA66292.1
	PAA46474.1	CVVCEDEASGWHYGAVTCDSCKSFFERSVKDRHIYDCHFNRDCDLRLQRRNHCQGCRWDRCLDAGM	MLUN12	Atypical P-Box
	PAA46380.1	Same as PAA46474.1
NR1A (TR)	PAA73930.1	CIVCGDAATGYHYRCMTCEGCKGFFRRTIQKSLQYHCKWSGSCQIDKNTRNQCQQCRFAKCLAVGM	MLTRa
	PAA84071.1	Same as PAA73930.1
			MLTRb
NR1C (PPAR)	PAA86796.1	CAVCSDTASGVHYGVPACEGCKGFFRRVVVSGYAGAPCGHSEAPLAISPATRNACQWCRLKKCCAVNM
	PAA80019.1	Same as PAA86796.1
	PAA92421.1	Same as PAA86796.1
	PAA82786.1	CAVCQDVASGVHYGVPTCEGCKGFFRRIVSSRNPAGACSHASPLAITPQTRNACQWCRLKKCCAVNM
	PAA52732.1	Same as PAA82786.1
	PAA90672.1	CAVCQDVASGVHYGVPACEGCKGFFRRIVSSRNLGGSCGHIIPIEMTPQTRNTCQWCRLKKCCAVNM
	PAA58444.1	Same as PAA90672.1
	PAA76869.1	CAVCQDAASGVHYGVPACEGCKGFFRRIVSSRNIGGACAHSVPLEMTPQTRNTCQWCRLKKCCAVNM
	PAA79289.1	Same as PAA76869.1
NR1F (ROR)	PAA65075.1	CKVCGDKASGYHYGVVSCEGCKGFFRRSIQKQIQYRCLRDGACQVARINRNRCQHCRFRKCLAAGM	MLE78B
	PAA66873.1	Same as PAA65075.1
	PAA76755.1	Same as PAA65075.1
	PAA53961.1	CKVCGDKASGYHYGVISCEGCKGFFRRSIQKQIQYKCLRDGRCPVIRVNRNRCQHCRFRKCLSAGM	MLE78A
NR1J (HR96)	PAA48573.1	No DBD sequence
	PAA57251.1	CLVCDLLASGKNFGVATCESCKTFFRRNAKRDTSQLRCLHQNSCNISKEYRRSCTSCRLNKCFAVGM	MLUN15	Atypical P-Box
	PAA57235.1	Same AS PAA57251.1
	PAA57979.1	Same AS PAA57251.1
	PAA73159.1	CCVCELAASGNNFGVATCESCKTFFRRNAKRDPSQIKCLHQNNCNILREYRRSCTACRLRKCFAVGM	MLUN16	Atypical P-Box
	PAA70232.1	CLVCQLAASGNNFGVATCESCKTFFRRNAKREPSQIRCLHYNNCNVLREYRRSCTACRLRKCFAVGM	MLUN17	Atypical P-Box
	PAA82086.1	Same as PAA70232.1
	PAA59765.1	CLVCGCKAENYNFGVISCESCKAFFRRNAHKQTLGEAGFACSFRRGGCEVSLATRKKCPGCRLAKCFAVGM	MLUN13	Atypical P-Box
	PAA73279.1	Same as PAA59765.1
	PAA48985.1	CLVCGAKAENYNFGVISCESCKAFFRRNAHKKTLGDAGFSCSFQHARCEVTLATRKKCPGCRLAKCFRVGM	MLHR96-14
	PAA54718.1	CRVCGDLAATFNFGQICCESCKAFFRRNAEKHLDCSHGDGNCLITVTTRRTCRACRFEKCLAVGM	MLHR96-12
	PAA90751.1	Same as PAA54718.1
	PAA47203.1	CAVCGDITEPASGDAGCCDSCKAFFRRCAVGGQELGCIRGDNACKITVANRKQCRACRYQCCLRAG		Atypical P-Box
	PAA51481.1	CAVCAEPASGYNFDRLTCESCKAFFRRNALKSREKIKPCSRGGGCDVSGSQRKHCPTCRLEKCLLVGM	MLHR96-10
	PAA55990.1	Same as PAA51481.1
	PAA47488.1	Same as PAA51481.1
	PAA69300.1	CAVCSEPATGYNFDRLTCESCKAFFRRNALKSRERIKPCSRGGGCDVSGPQRKHCPTCRLEKCLRVGM	MLHR96-11
	PAA69483.1	Same as PAA69300.1
	PAA73842.1	CHVCGDKALGYNFDAVTCESCKAFFRRNALKKKEQKCNFSGACDVSVNTRKFCSACRLKKCFSVGM	MLHR96-1
	PAA77107.1	Same as PAA73842.1
	PAA84529.1	CHVCGDKALGFNFDAVTCESCKAFFRRNAFKNMDMKCNFSGSCSISINTRKFCSPCRLKKCFLIGM	MLHR96-15
	PAA93254.1	Same as PAA84529.1
	PAA48696.1	CSVCGDKALGFNFDAVTCESCKAFFRRNAVKERPHQCNFDNNCEVTVATRKFCPACRLSKCFRVGM	MLHR96-2
	PAA62918.1	CTVCGDKALGYNFDAITCESCKAFFRRNALKTKIQKCNFESSCLVSVITRKFCPACRLAKCFKVGM	MLHR96-3
	PAA92116.1	CGVCGDKALGFNFDAVSCESCKAFFRRNAVKGVEAFKCPTAAPAA	MLHR96-4
	PAA92193.1	CGVCGDKALGFNFDAVSCESCKAFFRRNAVKGVEAFKCPYSGACSIDVSNRRFCKRCRLAKCFDIGM
	PAA52944.1	Same as PAA92193.1
	PAA86844.1	CGVCGDKALGFNFDAVSCESCKAFFRRNAAKGVEALKCPYEGNCRIDVSNRRFCKRCRLRKCFDVGM	MLHR96-6
	PAA79957.1	CGVCGDKALGFNFDAVSCESCKAFFRRNAGRGVSAFKCPYEGHCVMDVSNRRFCKHCRLRKCFDVGM	MLHR96-16
	PAA88274.1	Same as PAA79957.1
	PAA48448.1	CRVCGDKALGFNFDAISCESCKAFFRRNALKQDVPACMFTQNCSVTVATRRFCTHCRLQKCIQVGM	MLHR96-7
	PAA75785.1	CTICGDKALGYNFDAISCESCKAFFRRNALKAEIPDCMFSQRCNVTVATRRFCTSCRLKKCLECGM	MLHR96-8
	PAA68566.1	CSVCGTNRRVNLHYGVHACESCRNFFKRALANNQQSSVSDVGGSLSPPTRLVCVRGGNQCDVTPNNRSDCKACRLRKCLAVGM	Mlun14	Atypical P-Box
	PAA84428.1	Same as PAA68566.1
			MLHR96-5
			MLHR96-9
			NR1a
NR2A (HNF4)	PAA84672.1	CGICSDRATGKHYGAYSCDGCKGFFRRSVRKSHQYICRFNRNCTVDRDKRNQCRYCRLDKCFRAGM	MLHNF4
NR2B (RXR)	PAA46100.1	CAICGDRASGKHYSVYSCEGCKGFFKRTVRKDLKYTCRDERRCCIDKRQRNRCQYCRYMKCLAMGM	MLRXR1
	PAA65673.1	CRLCSICGDRATGRHYSAYSCEGCKGFFKRTVRKSLRYTCRDSRRCRIDKRQRNRCQYCRYMKCLAAGM
	PAA65690.1	CSICGDRATGRHYSAYSCEGCKGFFKRTVRKSLRYTCRDSRRCRIDKRQRNRCQYCRYMKCLAAGM	MLRXR2
NR2D (TR4)	PAA91158.1	CRVCGDRASGRHYGVVSCEGCKGFFKRSIRRRVNYSCRSGRQCLVNKTFRNRCQFCRLRKCIGVGM	TR4-2
	PAA87334.1	CRVCGDRASGRHYGVVSCEGCKGFFKRSIRRKVNYACRSGKQCLVNKAYRNRCQFCRLQKCISTGM	TR4-1
NR2E	PAA60608.1	CRVCRDHSSGKHYGIYACDGCAGFFKRSIRRNRQYVCKSRGQGECVIDKTHRNQCRACRLKKCVEAGM	MLTLL
	PAA80012.1	Same as PAA60608.1
	PAA89555.1	Same as PAA60608.1
	PAA65507.1	CEVCGDFSSGKHYGVYACDGCAGFFKRSVRRQHKYVCKAKNFLTNKDGSGTEANTGGLVINQCHIDRNLRNQCRACRLSSCLRVGM
	PAA68395.1	Same as PAA65507.1
			MLPNR
			MLDSF
			MLfax1
			MLNHR236a
			MLNHR236b
NR2F (Coup-TF)			MLCoup-TF1
			MLCoup-TF2
NR3 (ERR)	PAA57254.1	CSVCGDFASGFHYSALTCEACKSFFKRTVQDKHEYTCSGNFDCAVSKSMRKSCQYCRFQKCLRNGM	MLUN11	Atypical P-Box
	PAA56652.1	CVVCGDYASGFHYSALTCEACKSFFKRTVQDKHEYTCSGNFDCSVSKSMRKSCQYCRFQKCLVNGM	MLUN10	Atypical P-Box
	PAA84904.1	CSVCGCDRPAGCHYGAVTCHACKSFFKRTVQHSLAYACMRLARHCALVSERTRACGYCRFRKCLRVGM	MLUN1	Atypical P-Box
	PAA66082.1	Same as PAA84904.1
	PAA86206.1	CSVCQCPFPAGNHYGAVTCHACKSFFKRTVQLSLSYNCMRRPRHCSLSSERSRSCGFCRFKKCLEVGM	MLUN4	Atypical P-Box
	PAA59703.1	Same as PAA86206.1
	PAA56901.1	Same as PAA86206.1
	PAA81301.1	CQVCLNFPQTGRHYGAVSCEACKAFFKRTVQQCLVYQCLASPVLCTELSSKRRSCPKCRFQRCLKAGM	MLERR3
	PAA68702.1	No DBD sequence
	PAA84321.1	CSICGAPPSGVHYGATTCEACKAFFKRTVHSCLTYSCIRPGNPGQCPVHGNRRRQCAACRWRRCLTVGM	MLERR4
	PAA94172.1	Same as PAA84321.1
	PAA91461.1	CAVCGLTATGVHYGAATCNACKAFFKRTVHSCLTYLCASSTDGQYQPFLQDPKQQSPLCPVNNASRKQCPACRWRRCLMSGM	MLUN7	Atypical P-Box
	PAA91460.1	CSVCDLRATGVHYGAATCNACKTFFKRTVHSCLTYQCARRLSGASDDQLCPVREPNRKQCPACRWRRCLRANM	MLUN6	Atypical P-Box
	PAA91417.1	Same as PAA91460.1
	PAA91459.1	No DBD sequence
	PAA60440.1	CSICFRKATGHHYGAVTCEACKAFFKRTVHSCVTYFCPVQRSGSRCPVPKSSRKRHCPACRWVRCLEARM	MLERR2
	PAA82908.1	CRVCHRRASGHHYGALTCEACKAFFKRTVNSCLTYFCPVQRSGSRCPVRVRNKRQCPACRWKRCLEASM	MLERR1
	PAA61168.1	Same as PAA82908.1
NR4A	PAA65936.1	CLVCGDHASCQHYGVRTCEGCKGFFKRTIQKNAQYTCQHNNDCVIDKKRRNRCQHCRFRKCLKVGM	MLNR4-1
	PAA86234.1	Same as PAA65936.1
			MLNR4-2
NR5B (HR39)	PAA86663.1	CPVCGDKISGYHYGIFSCESCKGFFKRTVQNRKTYVCHRGSQSACEMSLLSRKKCPACRMRKCLEKGM	MLHR39
NR7 (2DBD)	PAA82639.1	CDVCGDTAAGFHCGAFVCEACKKFFIRSSRAEQQQQLLLLHHGDSAVSSAGGPSGAVKYACSKSGSCDITKETRTHCQFCRYKKCLALRM CRVCGASSSGFHFGAITCEGCKGFFRRTIKERDSGKYVCSKGGGCEINKSSRNACKSCRFTKCIRAGM	ML2DBD-2
	PAA53885.1	Same as PAA82639.1
	PAA81052.1	CDVCGDTAAGFHCGAFVCEACKKFFIRSTRAGMQGGLGIKYSCSKVGRCDVTKETRTHCQHCRYKKCLMLNM CRVCGASSSGFHFGAITCEGCKGFFRRTIKERDAGKYICSKGGGCEINQQSRNACKSCRFAKCIRAGM	ML2DBD-1
	PAA92993.1	Same as PAA81052.1
NR8	PAA63383.1	CRVCNDISSGIHYGIEACEGCKGFFKRSIQTPRDYKCAREGTCEINKTSRNVCQYCRLTKCLNAGM	MLOther
Divergent NRs			MLUN2	Atypical P-Box
			MLUN3	Atypical P-Box
			MLUN5	Atypical P-Box
			MLUN8	Atypical P-Box
			MLUN9	Atypical P-Box
* Cheng, Y., et al., Genome-Wide Characterization of the Nuclear Receptor Gene Family in Macrostomum lignano Imply Its Evolutionary Diversification. Frontiers in Marine Science, 2021. 8(645).
